# Supplementary material for: Synthesis and Biological Evaluation of Novel 2-Amino-1,4-Naphthoquinone Amide-Oxime Derivatives as Potent IDO1/STAT3 Dual Inhibitors with Prospective Antitumor Effects
Source: Molecules. 2023 Aug 19;28(16):6135. doi: 10.3390/molecules28166135 (PMC10459814; doi:10.3390/molecules28166135)
Supplement: Supplementary file 1 [file molecules-28-06135-s001.zip]

Archive with 1 entries (1 files):
- molecules-2412493-supplementary.pdf
